# Supplementary material for: Multistage Nanocarrier Based on an Oil Core–Graphene Oxide Shell
Source: Pharmaceutics. 2024 Jun 18;16(6):827. doi: 10.3390/pharmaceutics16060827 (PMC11207637; doi:10.3390/pharmaceutics16060827)
Supplement: Supplementary file 1 [file pharmaceutics-16-00827-s001.zip]

Archive with 1 entries (1 files):
- pharmaceutics-2988545-supplementary.pdf
